# Supplementary material for: Metagenomic 16S rRNA gene sequencing survey of Borrelia species in Irish samples of Ixodes ricinus ticks
Source: PLoS One. 2019 Apr 15;14(4):e0209881. doi: 10.1371/journal.pone.0209881 (PMC6464168; doi:10.1371/journal.pone.0209881)
Supplement: S1 Table — (XLSX) [file pone.0209881.s001.xlsx]

## Sheet: Sheet1
	Confidence interval calculations
	Location	Sample size	No. Positive	% Positive	CI 95%	Borrelia species		Sample size	Outcome	SE	CI	Lower limit	Upper limit	Tex
	Killarney (Kerry)	50	1	0.02	(0% - 6%)	B. valaisiana		50	0.02	0.02	0.038806	0	0.058806	(0% - 6%)
	Kilmacthomas (Waterford)	50	3	0.06	(0% - 13%)	B.b s.l		50	0.06	0.034641	0.065828	0	0.125828	(0% - 13%)
	Kilmacthomas (Survey 2)	50	2	0.04	(0% - 9%)	1x B. garinii strain T25 1x B. garinii strain BgVir		50	0.04	0.0282843	0.0543171	0	0.0943171	(0% - 9%)
	Portumna (Galway-South)	50	6	0.12	(3% - 21%)	B.b s.l		50	0.12	0.0489898	0.0900747	0.0299253	0.210075	(3% - 21%)
	Portumna (Survey 2)	50	3	0.06	(0% - 13%)	1x B. miyamotoi 2x B. garinii strain BgVir		50	0.06	0.034641	0.065828	0	0.125828	(0% - 13%)
	Glendalough (Wicklow)	50	1	0.02	(0% - 6%)	B. valaisiana		50	0.02	0.02	0.038806	0	0.058806	(0% - 6%)
	Glenveagh (Donegal)	50	3	0.06	(0% - 13%)	1x B. garinii strain BgVir 2x B. garinii strain Bernie		50	0.06	0.034641	0.065828	0	0.125828	(0% - 13%)
	Clifden (Galway-West)	50	1	0.02	(0% - 6%)	B.b s.l		50	0.02	0.02	0.038806	0	0.058806	(0% - 6%)
	Total	400	20	0.05	(3% - 7%)			400	0.05	0.0111803	0.0213586	0.0286414	0.0713586	(3% - 7%)
			Of 10 speciated infected ticks:
			B. garinii	0.7		(7/10)		10	0.7	0.264575	0.284031	0.415969	0.984031	(42% - 98%)
			B. miyamotoi	0.05		(1/10)		10	0.05	0.0707107	0.135084	0	0.185084	(0% - 19%)
			B. valaisiana	0.1		(2/10)		10	0.1	0.1	0.185942	0	0.285942	(0% - 29%)
			Percent other B.b.s.l. not speciated	0.5		(10/20)		20	0.5	0.158114	0.219135	0.280865	0.719135	(28% - 72%)
	B.b s.l = Borrelia burgdorferi senu lato
	CI 95% = 95% Confidence Interval
